# Supplementary material for: Effect of Age of Agave tequilana Weber Blue Variety on Quality and Authenticity Parameters for the Tequila 100% Agave Silver Class: Evaluation at the Industrial Scale Level
Source: Foods. 2021 Dec 14;10(12):3103. doi: 10.3390/foods10123103 (PMC8701365; doi:10.3390/foods10123103)
Supplement: Supplementary file 1 [file foods-10-03103-s001.zip]

Archive with 1 entries (1 files):
- foods-1471580-supplementary.pdf
